# Supplementary material for: LAMP Assay for the Detection of Echinococcus multilocularis Eggs Isolated from Canine Faeces by a Cost-Effective NaOH-Based DNA Extraction Method
Source: Pathogens. 2021 Jul 5;10(7):847. doi: 10.3390/pathogens10070847 (PMC8308659; doi:10.3390/pathogens10070847)
Supplement: Supplementary file 1 [file pathogens-10-00847-s001.zip]

Archive with 1 entries (1 files):
- pathogens-1248334-supplementary.xlsx
