# Supplementary material for: LAMP Assay for the Detection of Echinococcus multilocularis Eggs Isolated from Canine Faeces by a Cost-Effective NaOH-Based DNA Extraction Method
Source: Pathogens. 2021 Jul 5;10(7):847. doi: 10.3390/pathogens10070847 (PMC8308659; doi:10.3390/pathogens10070847)
Supplement: Supplementary file 1 [file pathogens-10-00847-s001.zip › pathogens-1248334-supplementary.xlsx]

## Sheet: Sheet2
		Necropsy		Protocol 1A: NaOH Tris-HCl DNA			Protocol 1B: NaOH InstageneTM Matrix
Fox Nr.	Date	E. multilocularis	Other cestodes including Taenia spp.	Microscopy	LAMP	Multiplex-PCR	Microscopy	LAMP	Multiplex-PCR
45	2017-12-20	+	ND	+	+	Em	+	+	Em
46	2017-12-20	+	ND	+	+	Em	+	+	Em
Fox Nr.	Date	E. multilocularis	Other cestodes including Taenia spp.	Microscopy	LAMP	Multiplex-PCR	Microscopy	LAMP	Multiplex-PCR
94	2018-02-14	+	ND	+	+	Em/oc	+	+	Em/oc
104	2018-02-15	+	ND	+	+	Em/oc	+	+	Em/oc
106	2018-02-20	+	ND	+	+	Em/oc	-	+	Em/oc
112	2018-02-26	+	ND	+	+	Em	+	+	Em
Fox Nr.	Date	E. multilocularis	Other cestodes including Taenia spp.	Microscopy	LAMP	Multiplex-PCR	Microscopy	LAMP	Multiplex-PCR
20	2019-01-08	+	ND	+	+	Em	+	+	Em
22	2019-01-08	+	ND	+	+	Em	+	+	Em/oc
23	2019-01-08	+	ND	+	+	Em	+	+	Em
24	2019-01-08	+	ND	+	+	Em/oc	+	+	Em
27	2019-01-09	+	ND	+	-	Em	+	-	-
29	2019-01-09	+	ND	-	-	-	-	-	-
32	2019-01-09	+	ND	-	-	-	-		-
33	2019-01-09	-	ND	-	-	-	-	-	-
39	2019-01-16	+	ND	+	+	Em/oc	-	+	oc
45	2019-01-16	+	ND	-	-	-	-	-	-
65	2019-01-23	+	ND	-	-	oc	+	+	-
Fox Nr.	Date	E. multilocularis	Other cestodes including Taenia spp.	Microscopy	LAMP	Multiplex-PCR	Microscopy	LAMP	Multiplex-PCR
1	2020-01-14	+	+	-	-	oc	+	-	oc
2	2020-01-14	+	+	-	-	-	-	-	-
4	2020-01-14	-	+	-	-	oc	-	-	oc
5	2020-01-14	+	+	+	-	Em/oc	+	+	Em/oc
6	2020-01-14	+	+	-	+	Em/oc	+	+	Em/oc
7	2020-01-14	+	-	+	+	Em	+	+	Em
8	2020-01-14	+	+	+	+	Em/oc	+	+	Em
9	2020-01-14	+	+	-	-	-	-	-	oc
10	2020-01-14	+	+	+	+	Em/oc	+	+	Em/oc
11	2020-01-14	-	+	+	-	oc	+	-	oc
12	2020-01-14	+	+	+	+	Em/oc	+	+	Em/oc
13	2020-01-14	+	+	+	-	Em/oc	+	+	Em/oc
14	2020-01-14	-	+	-	-	-	-	-	oc
15	2020-01-14	-	-	-	-	oc	-	-	oc
19	2020-01-15	-	-	-	-	oc	-	-	oc
20	2020-01-16	+	+	+	-	-	+	-	-
23	2020-01-16	+	-	+	+	Em/oc	+	+	Em/oc
25	2020-01-16	-	-	-	-	-	-	-	-
26	2020-01-16	-	-	+	+	Em/oc	+	+	Em/oc
29	2020-01-16	+	+	+	+	Em	+	+	Em
31	2020-01-16	+	+	+	+	Em	+	+	Em
32	2020-01-16	+	+	-	-	-	-	+	Em/oc
41	2020-01-16	+	+	+	+	Em/oc	+	+	Em/oc
44	2020-01-16	+	+	-	-	oc	-	-	-
49	2020-01-16	-	-	-	-	oc	+	-	oc
52	2020-01-17	+	-	-	-	-	-	-	-
54	2020-01-17	+	+	-	-	oc	-	-	oc
55	2020-01-17	-	+	-	-	oc	-	-	-
58	2020-01-17	+	+	+	+	Em/oc	-	+	Em/oc
60	2020-01-22	+	+	+	+	Em/oc	+	+	Em
62	2020-01-22	+	+	+	+	Em	+	+	Em
67	2020-01-22	+	+	+	-	Em	+	+	Em/oc
69	2020-01-21	+	+	+	+	Em/oc	+	+	Em/oc
71	2020-02-04	-	+	+	-	oc	-	-	oc
73	2020-02-04	+	+	-	-	Em/oc	+	+	Em
74	2020-02-04	-	+	-	-	oc	-	-	-
77	2020-02-06	+	-	-	-	Em/oc	-	-	-
78	2020-02-06	+	+	+	+	Em/oc	+	+	Em
79	2020-02-06	-	-	-	-	-	-	-	-
81	2020-02-06	-	-	+	-	oc	-	-	oc
Fox Nr.	Date	E. multilocularis	Other cestodes including Taenia spp.	Microscopy	LAMP	Multiplex-PCR	Microscopy	LAMP	Multiplex-PCR
14	09.12.20	+	-	+	+	Em/oc	+	+	Em/oc
16	09.12.20	-	-	+	–	oc	+	–	–
17	09.12.20	-	-	–	–	oc	–	–	–
19	09.12.20	-	-	–	–	oc	+	–	–
21	09.12.20	-	-	–	–	–	–	–	–
Table S1. List with all the results from foxes positive and negative to intestinal stages of E. multilocularis diagnosed at necropsy and used in the present study. Isolated eggs were treated with protocol 1 A and 1B. Results for multiplex PCR also shows if an amplicon corresponding to other cestodes (oc) including Taenia spp was also amplified. Em: Echinococcus multilocularis
